# Supplementary material for: Comparative Genomic Analysis of Multi-Drug Resistant Pseudomonas aeruginosa Sequence Type 235 Isolated from Sudan
Source: Microorganisms. 2023 May 29;11(6):1432. doi: 10.3390/microorganisms11061432 (PMC10303892; doi:10.3390/microorganisms11061432)
Supplement: Supplementary file 1 [file microorganisms-11-01432-s001.zip]

Archive with 1 entries (1 files):
- microorganisms-2354004-supplementary.pdf
